# Supplementary material for: Urban 3D building morphology and energy consumption: empirical evidence from 53 cities in China
Source: Sci Rep. 2024 Jun 5;14:12887. doi: 10.1038/s41598-024-63698-1 (PMC11153520; doi:10.1038/s41598-024-63698-1)
Supplement: Supplementary file 1 — Supplementary Information. [file 41598_2024_63698_MOESM1_ESM.xlsx]

## Sheet: Sheet1
id	城市名	city	BH	BV	MENN	PCEC	PCGDP	PCFAI	PCCG	PCFCU	AW	PCGSP
			Mean building height(meters)	Mean building volume(cubic meters)	Mean European Nearest Neighbor Distance(meters)	Per capita electricity consumption(104 kWh/person)	Per capita GDP(yuan/ person)	Per capita fixed asset investment(yuan/ person)	Per capita retail sales of consumer goods(yuan/ person)	Per capita amount of actual foreign capital utilized(yuan/ person)	Average wage(yuan/ person)	Per capita green space in parks(square metre/person)
			平均建筑高度（米）	平均建筑体积（立方米）	平均欧式最邻近距离（米）	人均用电量（万千瓦时/人）	人均GDP(元/人)	人均固定资产投资(元/人)	人均社会消费品零售额(元/人)	人均实际使用外资金额(元/人)	平均工资（元/人)	人均公园绿地面积（平方米/人）
1	保定市	Baoding City	10.249	3894.29	17.82	8.09848	10.5988	10.3422	10.0959	6.78514	10.971	2.32043
2	北京市	Beijing City	10.802	7416.55	24.7	8.4549	11.6801	10.5003	10.8332	8.33122	11.7179	2.77321
3	常州市	Changzhou City	13.042	7406.91	24.7	9.10191	11.738	11.2688	10.6058	8.23271	11.2426	2.67069
4	成都市	Chengdu City	16.21	10405	26.24	8.14701	11.4379	10.8665	10.8758	8.52648	11.2349	2.65535
5	大连市	Dalian City	14.528	7651.84	27.2	8.96746	11.6398	10.3984	11.3773	8.70732	11.2299	2.39971
6	东莞市	Dongguan City	11.029	5430.46	19.54	9.04796	11.3228	9.84483	10.3063	8.09868	10.9621	3.13506
7	鄂尔多斯市	Ordos City	8.996	5544.99	25.09	8.18137	11.9538	11.3334	10.8831	9.24665	11.2398	3.52164
8	福州市	Fuzhou City	15.367	8244.06	24.99	8.61851	11.5286	11.1632	11.3501	7.86344	11.142	2.64404
9	广州市	Guangzhou City	12.065	7609.81	22.42	8.69616	11.8631	10.6314	11.0543	7.96019	11.3975	3.09513
10	哈尔滨市	Ha'erbin City	14.83	9300.76	26.17	8.06282	11.3064	11.243	10.9472	8.14897	11.0899	2.22029
11	海口市	Haikou City	9.74	4721.81	20.93	8.0551	10.9387	10.9498	10.2846	4.70778	11.0354	2.49321
12	杭州市	Hangzhou City	16.347	9125.21	25.3	8.98762	11.8115	11.1264	11.0641	8.75079	11.0215	2.66862
13	合肥市	Hefei City	17.282	9237.87	25.28	8.32375	11.6174	11.6114	10.8804	8.27262	11.2233	2.60269
14	呼和浩特市	Hohhot City	10.684	6030.06	22.32	8.07749	11.6001	10.7156	10.9362	7.29277	10.9313	2.98011
15	惠州市	Huizhou City	15.922	6700.64	18.41	9.07213	11.3718	10.7257	10.3351	7.9545	11.108	2.882
16	济南市	Jinan City	13.597	8275.41	25.32	8.37582	11.5296	10.955	11.0083	7.21789	11.2873	2.42569
17	嘉兴市	Jiaxing City	13.995	7416.66	25.2	9.15945	11.2718	11.0286	10.503	8.53886	11.2458	2.59227
18	金华市	Jinhua City	12.047	5556.09	22.23	8.5426	11.0317	10.608	10.8228	6.75566	11.3209	2.463
19	兰州市	Lanzhou City	10.75	6443.25	23.77	8.40912	11.1659	10.7413	10.6748	6.70285	11.1283	2.54239
20	洛阳市	Luoyang City	15.475	7920.29	22.66	8.99529	11.1361	10.9242	10.6775	8.45587	10.9778	2.34756
21	南昌市	Nanchang City	12.303	7032.05	24.44	8.33145	11.4403	11.479	10.726	8.46717	11.1482	2.46895
22	南京市	Nanjing City	12.618	4435.79	17.07	8.7576	11.754	11.1132	11.0293	7.97835	11.4097	2.73046
23	南宁市	Nanning City	14.579	8155.73	23.5	8.23317	11.1608	11.2817	10.6814	5.61032	11.1544	2.49072
24	南通市	Nantong City	13.473	7445.61	25.18	8.77399	11.5674	11.2918	10.6899	7.98639	11.2734	2.91615
25	宁波市	Ningbo City	14.558	7784.19	24.24	9.22482	11.8187	11.225	10.9748	8.62138	11.3093	2.43361
26	青岛市	Qingdao City	14.042	7510.62	25.98	8.49985	11.789	11.2818	10.8821	8.70681	11.331	2.92047
27	泉州市	Quanzhou City	14.49	7749.78	22.32	8.74357	11.4801	10.8177	10.7658	7.43546	11.0044	2.65324
28	三亚市	Sanya City	8.409	3596.79	23.16	8.46058	11.0552	11.554	10.1794	9.74407	11.0826	2.56649
29	厦门市	Xiamen City	12.635	6396.06	21.02	8.69531	11.4854	10.9245	10.4041	8.28307	11.145	2.43973
30	汕头市	Shantou City	11.779	5606.38	20.78	7.02429	10.5321	10.2548	10.2084	4.73822	10.9297	2.72064
31	上海市	Shanghai City	14.418	7505.65	24.41	8.72372	11.6662	10.2374	10.7206	8.57537	11.6994	2.05796
32	绍兴市	Shaoxing City	13.777	6438.07	24.43	9.12737	11.5383	11.0394	10.4822	7.01591	11.0311	2.60343
33	深圳市	Shenzhen City	17.78	9065.86	20.97	8.8863	12.0282	10.4638	10.7652	8.29433	11.4049	2.80033
34	沈阳市	Shenyang City	11.279	6538.17	25.87	8.27425	11.1721	9.94619	1.68575	6.65426	11.1334	2.44408
35	苏州市	Suzhou City	11.349	6529.21	24.23	9.30873	11.8885	10.9574	11.0111	8.33475	11.3301	2.68853
36	台州市	Taizhou City	13.329	6561.58	24.31	8.60662	11.1977	10.5933	10.6436	5.36947	11.1079	2.55568
37	太原市	Taiyuan City	10.457	5982.05	22.71	8.8009	11.2631	10.8471	10.684	6.80709	11.0969	2.38232
38	唐山市	Tangshan City	8.675	5401.62	24.95	9.09118	11.4415	11.226	10.4241	7.42826	11.0584	2.72654
39	天津市	Tianjin City	11.877	6304.08	23.52	8.55588	11.6531	11.3152	10.4983	9.52676	11.3829	2.35991
40	温州市	Wenzhou City	12.053	6714.16	23.36	8.08366	10.7682	10.3922	10.5038	3.82085	11.3577	2.54396
41	无锡市	Wuxi City	12.82	6698.45	23.65	9.02552	11.7825	11.3639	10.5757	8.70084	11.3978	2.70203
42	芜湖市	Wuhu City	11.405	7360.35	26.44	8.78173	11.5203	11.6091	10.4197	8.82541	11.0771	2.59675
43	武汉市	Wuhan City	13.756	7772.45	24.58	8.60047	11.7398	11.1339	11.0259	8.67085	11.2627	2.34084
44	西安市	Xi'an City	14.722	9705.85	25.2	8.2569	11.2645	11.0804	10.8234	8.38074	11.1844	2.47401
45	西宁市	#N/A	12.789	6228.46	23.37	8.71507	11.2454	11.3255	10.5167	5.71846	11.0246	2.50226
46	徐州市	Xuzhou City	12.35	6879.38	25.79	8.74367	11.4553	11.1883	10.8369	7.59068	11.0521	2.75621
47	烟台市	Yantai City	6.079	1680.07	15.88	9.09657	12.0837	11.8771	11.2198	8.49132	11.1457	3.02917
48	扬州市	Yangzhou City	9.911	5423.32	23.88	8.60748	11.6917	11.3147	10.5528	7.93084	11.152	2.92209
49	长春市	Changchun City	11.087	7106.32	26.72	8.18872	11.6015	11.3997	10.8471	9.19993	11.1483	2.87807
50	长沙市	Changsha City	16.798	9719.88	24.85	8.3782	11.8849	11.4562	11.2571	8.71683	11.3283	2.37491
51	郑州市	Zhengzhou City	14.263	8609.44	25.41	9.02063	11.3245	11.3745	10.8335	8.50126	11.1022	2.1318
52	中山市	Zhongshan City	10.895	5904.19	22.79	8.99395	11.5076	10.4825	10.5308	6.92727	11.0789	2.91289
53	重庆市	Chongqing City	19.55	12348.2	27.97	8.14479	11.0911	11.026	10.1953	7.94412	11.1284	2.82494
